# Supplementary material for: Fate of telomere entanglements is dictated by the timing of anaphase midregion nuclear envelope breakdown
Source: Nat Commun. 2024 Jun 3;15:4707. doi: 10.1038/s41467-024-48382-2 (PMC11148042; doi:10.1038/s41467-024-48382-2)
Supplement: Supplementary file 8 — Supplementary Data 1 [file 41467_2024_48382_MOESM8_ESM.xlsx]

## Sheet: Sheet1
Primer Stock number	Name	Sequence
71	mto1D_FP	TCGCTCCTTTGAAATTGTTACAAGAGTCAATGCCTACTGCTTTGGATTTGCTTATGTCGAAGTTCGTTTTCTAATCAATTCGGATCCCCGGGTTAATTAA
72	mto1D_RP	CAATTAAATTCTCCAACTAAGTAGATATGTACTGGTGATTAAGAAAAGCTATATACTTCAACCGCAAACTATCCAGATTAGAATTCGAGCTCGTTTAAAC
73	mto1D_check_Left	CGTCAAGTAGAGACAGCCATTG
74	mto1D_check_right	ATAAAACTCGATTCTCCCAGCA
95	Rif1D_FP	TTTTGTAAATAAACTTATTTGTGCAATTTTTTGGTGCGATCGGTCCCATGAAGCTAAAACATTTTTAAAAGCATAACAGCTGATGTTGCGCGGATCCCCGGGTTAATTAA
96	Rif1D_RP	ATGCCAGTATGAACCCCATTAATAAGATTGATTTATGACTAAATTGACCCCAATGCCGGTCCGTAATTCCTGTACCCATGAGTTGAATAAGAATTCGAGCTCGTTTAAAC
97	Rif1D_check_Right	ATTTTGGACGCCAAACTTAGAA
98	Rif1D_check_Left	AAAGATTGAAGCAATTACCGGA
151	imp1D_FP	ACTCGCAGCAACCACAACTGTCTTAGATAACTAAAAAAAAAAGAGTAAAAAGGATATCAAAAAAGTTTATTCCTATAGAACGGATCCCCGGGTTAATTAA
152	imp1D_RP	AGAATTTGTCTAAGTGAAACATGTAAATAATGTGCGCTTCGATTAGAACAAAAAAAATTTTTTTAAAATTAATTTAAACGGAATTCGAGCTCGTTTAAAC
153	imp1D_check_FP	CTAGTTAGACAATGGACCATTAATGTATAC
154	imp1D_check_RP	CAGGATGCTCTCAATGAAAGTCTC
217	nup60_FP1	CTCCATTGTCACCGGATAACGAAC
218	nup60_FP2	GCTTCGTTATATAAATCATTGATGGGGAG
219	nup60_RP1	GTTCAAAGACCCAATTCGGAAAAGTG
220	nup60_RP2	GTAGAGGAACAGCTTCGCAATCC
227	nup60D_FP	GCTTCAAAATACCCAACAAACGAGCATTTTGCTCCTCTAAAATAGGAATACAATAAGTTTTGTTTTAATTCATTCTTAATCGGATCCCCGGGTTAATTAA
228	nup60D_RP	TTGTTATCACATTGCTATATAATTTATCTAGTCTAAATAGATATATGCCATTGAATAAAAGTATATTAATGCCAAAAAGTGAATTCGAGCTCGTTTAAAC
233	nup60_tag_FP	ATGGGGAGAATCTCTCTACAATGGAAAGCACCCAGGAATTACCTAAATTCTCATTTTCAGTTTTGAAGGAAGAAAAGAACCGGATCCCCGGGTTAATTAA
234	nup60_tag_RP	TTGTTATCACATTGCTATATAATTTATCTAGTCTAAATAGATATATGCCATTGAATAAAAGTATATTAATGCCAAAAAGTGAATTCGAGCTCGTTTAAAC
235	nup60_tag_check_FP	CTTTTCCCAAGTTTTCGTTCAC
236	nup60_tag_check_RP	ATGGTTCTGAGGAGATACCGAA
268	nup132D_for	GCCATATTCTATCCCTAAGGGTATTAAGGAGTCAAATAGACGATAACCGCCAGTATCAGTACTGATATCGTCAAATAGTCCGGATCCCCGGGTTAATTAA
269	nup132D_rev	AATGATCAAGGGACTCGGATGAAACCTATCTAACCAAAATTCTTTTATTATCTAATGGGTTTGTATGATTAAGATAAAGGGAATTCGAGCTCGTTTAAAC
270	nup132D_check_for	TCCGGGAAAAGACAATATCCTA
271	nup132D_check_rev	CGCTAAAATCCACAAAGATTCC
408	rqh1_FP1	CTGGAGGAGGTAAAAGTTTATGTTACC
409	rqh1_SM_RP1	CGATATAACTCGGTGTAAAGATCTcTTc
410	rqh1_RP2	CACCTTCAGAAACGAGATGATG
411	rqh1_SM_RP3	GTGAAAATTCGGTCATATCCTGTc
412	rqh1_SM_FP2	CTTTTTTACGAAATCAAGCCCAgAAg
