# Supplementary material for: Fate of telomere entanglements is dictated by the timing of anaphase midregion nuclear envelope breakdown
Source: Nat Commun. 2024 Jun 3;15:4707. doi: 10.1038/s41467-024-48382-2 (PMC11148042; doi:10.1038/s41467-024-48382-2)
Supplement: Supplementary file 10 — Source Data [file 41467_2024_48382_MOESM10_ESM.xlsx]

## Sheet: Figure 1
Figure 1d
genotype	wt		taz1△		taz1△ rif1△		taz1△nup60△		taz1△rqh1-SM
condition (temp ºC)	32	19	32	19	32	19	32	19	32	19
n values	475	292	461	438	286	147	340	251	195	ND
cells with RPA bridges	7	1	65	75	39	18	54	31	9
% abberant RPA bridges	1.47368	0.342466	14.0998	17.1233	13.6364	12.2449	15.8824	12.3506	4.61538
Figure 1e
genotype	wt		taz1△		taz1△rif1△		nup60△		taz1△nup60△
condition (temp ºC)	32	19	32	19	32	19	32	19	32	19
n values	221	141	187	186	173	322	86	153	288	181
cells with H3 missegregation	3	6	15	58	13	46	0	7	28	32
% H3 missegregation	1.35747	4.25532	8.02139	31.1828	7.51445	14.2857	0	4.57516	9.72222	17.6796

## Sheet: Figure 2
Figure 2e
genotype	wt		taz1△		taz1△rif1△
condition (temp ºC)	32	19	32	19	32	19
n values	43	53	38	55	34	62
median	10	10	10	12	10	10
mean	9.5	9.8	9.7	12.2	9.2	10.9
Figure 2g
genotype	wt		taz1△		taz1△rif1△		taz1△nup60△
condition (temp ºC)	32	19	32	19	32	19	32	19
n values	29	35	34	47	38	54	38	82
median	10	10	10	12	10	10	12	11
mean	10.6	10.4	10.7	12.8	10.9	11.1	11.2	11.2

## Sheet: Figure 3
Figure 3b
Genotype	wt
Experiment	Distance between the nuceli meaurement
0" = beginning of spindle disassembly
	distance between the nuclei (µm)
Time	Cell 1	Cell 2	Cell 3	Cell 4	Cell 5	Cell 6	Cell 7	Cell 8	Cell 9	Cell 10	Cell 11	Cell 12	Cell 13	Cell 14	Cell 15	Cell 16	Cell 17	Cell 18	Cell 19	Cell 20	Cell 21	Cell 22	Cell 23
-120	10.5	11.2	10.7		12.3	10.5		10.9	11.1	11.5	10.8	10.2	9.2	10.3	10.7	11.9					11.4	10.3	10.4
-90	11	11.5	11.5		12.7	10.9		11.5	11.8	11.8	11.4	10.7	9.5	11	11.11	12.3	10.8	10.1	10.3	10.7	11.9	10.6	11.1
-60	11.5	12	11.7	12.6	13.1	11.7	12.1	11.9	12.3	12.3	12.1	11	10	11.5	11	12.8	10.8	10.5	10.9	11.4	12.1	10.8	11.5
-30	11.6	12.3	12.2	12.8	13	12.2	12.6	12.1	12.6	12.5	12.4	11.3	10.5	11.7	11	12.9	10.5	10.2	11.2	11.7	12.1	11.1	12.1
0	11.7	12	12.1	12.4	12.6	12.2	12.6	11.9	12.6	12.2	12.3	11	10.4	11	10.9	13	10.2	9.8	11.6	11.6	11.7	10.8	12.2
30	11.1	11.5	11.5	11.9	12.1	11.8	12.2		12.3	11.9	11.6	10.6	9.7	10.6	10.9	12.7	10.1	9.6	10.6	11.5	11.6	10.2	11.8
60	10.6	11.1	11	11.7	11.8	11.4	11.8		11.8		11.2	10.7	9.8	10.3	10.6	12.6		9.6	10.1	11	11.3	10.1	11.1
Figure 3c
Genotype	wt
experiment	entanglement resolution w.r.t NEBD
total n values	74 cells
resolution after NEBD	48 cells (65%)
resolution before NEBD	14 cells (14%)
resolution at NEBD	12 cells (16%)
Never resolved	4 cells (5%)

## Sheet: Figure 4
Figure 4b
genotype	wt		mto1△		taz1△		taz1△rif1△		taz1△ rif1△ mto1△
temperature ( ºC)	32	19	32	19	32	19	32	19	32	19
n values	221	333	163	172	187	304	173	322	159	185
cells with H3 missegregation	3	22	10	22	15	127	13	46	12	73
% H3 missegregation	1.4	6.6	6.1	12.8	8	41.8	7.5	14.3	7.5	39.5
Figure 4c
genotype	wt		mto1△
temperature ( ºC)	32	19	32	19
n values	57	74	107	133
median	8	8	10	10
mean	8.8	8.7	10	11.21

## Sheet: Figure 5
Figure 5c
Genotype	wt		taz1△
Temperature (ºC)	32	19	32	19
BA (%)	0	0.025	0	0.025
experiment 1	0.6	2.7	23.9	16.4
experiment 2	0.6	2.2	23.5	18.2
experiment 3	3.1	3.6	24.5	14.9
average	1.43333	2.83333	23.9667	16.5

## Sheet: Figure S1
Figure S1a
Genotype	wt
Experiment	spindle measurement
	Splindle length (µm)
frame	Cell 1	Cell 2	Cell 3	Cell 4	Cell 5	Cell 6	Cell 7	Cell 8	average	std deviation
1	1.5	0.5	1.6	1.02	0.8	1.3	0.6	0.9	1.0275	0.406088
2	2	1.3	1.6	1.2	1.4	1.7	1.1	1.3	1.45	0.29761
3	1.6	1.6	2.5	1.6	2	2.2	2	1.7	1.9	0.333809
4	1.9	1.5	2.2	1.9	2.3	2.6	2.4	1.8	2.075	0.361544
5	3.2	1.6	2.5	2.9	3.2	4.3	2.5	2.8	2.875	0.770436
6	5.7	3	4.8	5.7	5.5	6.3	4.7	5.6	5.1625	1.0141
7	8	5.2	6.9	7.9	7.1	8.7	6.6	7.8	7.275	1.07935
8	10	7.4	8.2	9.5	9.7	10	9.1	10.3	9.275	1.0025
9	11.1	9.3	10	10.7	11.5	11	12.4	11.5	10.9375	0.957583
10	10.9	11.3	11.1				12		11.325	0.478714

## Sheet: Figure S2
Figure S2B
Genotype	wt
temperature (ºC)	32
0' = start of Bqt4 disassembly
cell #	NPC disassembly	Spindle disassembly
1	-30	0
2	0	0
3	0	30
4	0	60
5	-30	0
6	0	0
7	0	0
8	-30	0
9	-30	0
10	-30	30
11	-60	30
12	0	30
13	-30	0
14	-30	30
15	-30	0
16	0	30
17	0	30
18	-30	30
19	-30	0
20	-30	30
21	0	0
22	0	0
23	-30	0
24	0	0
25	-60
26	-30
27	0
28	-30
29	0
30	-60
31	0
average	-19.3548	13.75
std deviatoion	19.8218	17.6469

## Sheet: Figure S3
Figure S3a
Genotype	wt	mto1△	imp1△
Temperature (ºC)	32
number of cells (=n)	53	93	33
mean	10	11.9	18.1
median	10	12	16
Fiugure S3d
Genotype	taz1△	imp1△	imp1△taz1△
Temperature (ºC)	32
number of cells (=n)	172	271	325
cells with abberant mitosis	4	37	69
% abberant mitosis	2.32558	13.6531	21.2308
Figure S3f
Genotype	wt		mto1△		mto1-427		mto1(1-1065)		mto1△rif1△
Temperature (ºC)	32	19	32	19	32	19	32	19	32	19
number of cells (=n)	57	74	107	79	49	34	34	27	37	45
mean	8.8	8.7	10	10.9	8.9	8.9	9.1	8.7	9.948	10.98
median	8	8	10	10	8	8	10	8	10	10

## Sheet: Figure S4
Figure S4d
Genotype	wt		mto1Δ		nup60Δ		mto1Δnup60Δ		mto1Δrif1Δ		taz1Δmto1Δ		taz1Δnup60Δ		taz1Δnup60Δmto1Δ
temperature (ºC)	32	19	32	19	32	19	32	19	32	19	32	19	32	19	32	19
number of cells	53	35	54	76	30	53	72	63	132	74	71	33	27	82	29	62
mean	10.8	10.4	12.3	13.3	10.7	11.3	10.8	11.5	12.1	12.7	13.8	15.3	11.9	11.2	11.9	11.7
median	10	10	12	12	10	12	10	12	12	12	14	16	12	11	12	12
Figure S4e
Genotype	mto1Δ		mto1Δnup60Δ
temperature (ºC)	32	19	32	19
number of cells	41	36	27	28
mean	16	14.4	14.2	16.3
median	14	14	14	16

## Sheet: Figure S5
Figure S5a
Figure S5e
genotype	Rif1 o.e
expression status	over expressed	repressed	overexpressed
temperature (ºC)	32	19	19
number of cells	25	41	34
mean	11.7	12.1	14.5
median	12	12	14
Figure S5f
genotype	wt		taz1△
temperature (ºC)	19
Benzyl alchol	No	Yes	No	Yes
average # of colonies from experiment 1	199	215	39	109
average # of colonies from experiment 2	281	163	75	118
average # of colonies from experiment 3	200	227	49	91
average	226.667	201.667	54.3333	106
